# Supplementary material for: Epidemiology and Inpatient Outcomes of Invasive Aspergillosis in Patients with Liver Failure and Cirrhosis
Source: J Fungi (Basel). 2025 Apr 23;11(5):334. doi: 10.3390/jof11050334 (PMC12112825; doi:10.3390/jof11050334)
Supplement: Supplementary file 1 [file jof-11-00334-s001.zip]

Archive with 1 entries (1 files):
- jof-3564453-supplementary.pdf
